# Supplementary material for: Description of the use of multicriteria to support pricing and reimbursement decisions by European health technology assessment bodies
Source: BMC Health Serv Res. 2021 Aug 14;21:814. doi: 10.1186/s12913-021-06784-8 (PMC8364048; doi:10.1186/s12913-021-06784-8)
Supplement: Supplementary file 1 — Additional file 1. [file 12913_2021_6784_MOESM1_ESM.xlsx]

## Sheet:  EVIDEM-HTA
CITERIA							SPAIN (AEMPS)					SPAIN (AETSA)					SPAIN (SESCS)					AUSTRIA (HVB)					AUSTRIA (LBI)					BELGIUM (KCE)					BELGIUM (INAMI)					BULGARIA (NCPHA)(*) --> based on data available					CROATIA (AAZ)
Decision criteria	EVIDEM RATIONALE	HTA RATIONALE	HTA CLASSIFICATION -TABLE	HTA CLASSIFICATION SUBTABLE	EVIDEM - HTA AGREEMENT	SCORE	HTA RATE	COMMENTS	HTA AGREEMENT	EVIDEM ALIGNMENT	HEAT SCORE	HTA RATE	COMMENTS	HTA AGREEMENT	EVIDEM ALIGNMENT	HEAT SCORE	HTA RATE	COMMENTS	HTA AGREEMENT	EVIDEM ALIGNMENT	HEAT SCORE	HTA RATE	COMMENTS	HTA AGREEMENT	EVIDEM ALIGNMENT	HEAT SCORE	HTA RATE	COMMENTS	HTA AGREEMENT	EVIDEM ALIGNMENT	HEAT SCORE	HTA RATE	COMMENTS	HTA AGREEMENT	EVIDEM ALIGNMENT	HEAT SCORE	HTA RATE	COMMENTS	HTA AGREEMENT	EVIDEM ALIGNMENT	HEAT SCORE	HTA RATE	COMMENTS	HTA AGREEMENT	EVIDEM ALIGNMENT	HEAT SCORE	HTA RATE	COMMENTS	HTA AGREEMENT
Disease severity	• Effect of disease on life-expectancy • Effect of disease on morbidity (includes disability and function) • Effect of disease on patients’ quality of life • Effect of disease on caregivers’ quality of life	Methodology requirements for the clinical assessment compared to the HTA Core Model for Relative Effectiveness Assessment (REA) - SEVERITY DEFINITION (A002)	Table 4 Study designs considered relevant as source of evidence		5	5	NEVER		0	0	50	YES / ALWAYS		1	100	100	YES / ALWAYS		1	100	100	YES / ALWAYS		1	100	100	YES / ALWAYS		1	100	75	YES / ALWAYS		1	100	100	YES / ALWAYS		1	100	100	YES / ALWAYS		ND	ND	100	YES / ALWAYS		1
		Assessments include a description of the health problem and current use of technology	Table 2 Scope of assessments - clinical domains addressed	Table A2 Scope of assessments - clinical domains addressed		5	YES / ALWAYS		1	100		YES / ALWAYS		1	100		YES / ALWAYS		1	100		YES / ALWAYS		1	100		SOMETIMES		0.5	50		YES / ALWAYS		1	100		YES / ALWAYS		1	100		YES / ALWAYS		1	100		YES / ALWAYS		1
Size of affected population	• Prevalence • Incidence	Methodology requirements for the clinical assessment compared to the HTA Core Model for Relative Effectiveness Assessment (REA) - POPULATION	Table 4 Study designs considered relevant as source of evidence & Table 2 - Scope of assessment clinical domains (effectiveness - efficacy - added value)		5	5	NEVER		0	0	50	YES / ALWAYS		1	100	100	YES / ALWAYS		1	100	100	YES / ALWAYS		1	100	100	YES / ALWAYS		1	100	75	YES / ALWAYS		1	100	100	YES / ALWAYS		1	100	75	YES / ALWAYS		ND	ND	100	YES / ALWAYS		1
		Assessments include a description of the health problem and current use of technology	Table 2 Scope of assessments - clinical domains addressed	Table A2 Scope of assessments - clinical domains addressed		5	YES / ALWAYS		1	100		YES / ALWAYS		1	100		YES / ALWAYS		1	100		YES / ALWAYS		1	100		SOMETIMES		0.5	50		YES / ALWAYS		1	100		SOMETIMES		0.5	50		YES/ALWAYS		1	100		YES/ALWAYS		1
Unmet needs	• Unmet needs in efficacy • Unmet needs in safety • Unmet needs in patient reported outcomes • Patient demand	Assessments include a description of the health problem and current use of technology	Table 2 Scope of assessments - clinical domains addressed	Table A2 Scope of assessments - clinical domains addressed	5	5	YES / ALWAYS	Formal requirement to address some of the topics that are reflected in this domain / Internal guideline or procedure description & Formal agreement with a decision-maker	1	100	100	YES / ALWAYS	Internal guideline or procedure description	1	100	100	YES / ALWAYS	Internal guideline or procedure description	1	100	100	YES / ALWAYS		1	100	100	YES / ALWAYS		1	100	100	YES / ALWAYS		1	100	100	YES / ALWAYS		1	100	100	YES / ALWAYS		1	100	100	YES / ALWAYS		1
		Evidence where systematic search strategies are applied (HEALTH PROBLEM - CURRENT TECHNOLOGY USE)	Table 6 Evidence search and handling			5	YES / ALWAYS		1	100		YES / ALWAYS		1	100		YES / ALWAYS		1	100		YES / ALWAYS		1	100		YES / ALWAYS		1	100		YES / ALWAYS		1	100		YES / ALWAYS		1	100		YES / ALWAYS		1	100		YES / ALWAYS		1
Comparative effectiveness	• Magnitude of health gain • Percentage of the target population expected to achieve the anticipated health gain • Onset and duration of health gain • Sub-criteria for the measure of efficacy specific to the therapeutic area	The comparator is supported by evidence on its efficacy profile for the respective clinical indication/population	Table 1 Choice of assessment comparators	Table A1 Choice of assessment comparators	5	5	YES / ALWAYS	Formal requirement to use comparator(s) that meet the criteria / Background of this formal requirement (Internal guideline or procedure description Formal agreement with a decision-maker)	1	100	100	YES / ALWAYS	NO Formal requirement to use comparator(s) that meet the criteria	1	100	100	YES / ALWAYS	NO Formal requirement to use comparator(s) that meet the criteria	1	100	100	YES / ALWAYS	National	1	100	100	YES / ALWAYS	Europe-wide agreed reference comparator	1	100	100	YES / ALWAYS	Europe-wide agreed reference comparator	1	100	100	YES / ALWAYS	The comparator technology(ies) likely to be replaced by the assessed technology if proven inferior to it	1	100	100	YES / ALWAYS	The comparator technology(ies) likely to be replaced by the assessed technology if proven inferior to it	1	100	100	YES / ALWAYS	Europe-wide agreed reference comparator	1
		Assessments analyse clinical effectiveness / efficacy (added therapeutic value)	Table 2 Scope of assessments - clinical domains addressed	Table A2 Scope of assessments - clinical domains addressed		5	YES / ALWAYS	Formal requirement to address some of the topics that are reflected in this domain / Internal guideline or procedure description & Formal agreement with a decision-maker	1	100		YES / ALWAYS	Internal guideline or procedure description	1	100		YES / ALWAYS	Internal guideline or procedure description	1	100		YES / ALWAYS		1	100		YES / ALWAYS		1	100		YES / ALWAYS		1	100		YES / ALWAYS		1	100		YES / ALWAYS		1	100		YES / ALWAYS		1
		Evidence where systematic search strategies are applied (EFFICACY-EFFECTIVENESS)	Table 6 Evidence search and handling			5	YES / ALWAYS		1	100		YES / ALWAYS		1	100		YES / ALWAYS		1	100		YES / ALWAYS		1	100		YES / ALWAYS		1	100		YES / ALWAYS		1	100		YES / ALWAYS		1	100		YES / ALWAYS		1	100		YES / ALWAYS		1
Comparative safety/tolerability	• Adverse events • Serious adverse events • Fatal adverse events • Short-term safety • Long-term safety • Tolerability	The comparator is supported by evidence on its safety profile for the respective clinical indication/population	Table 1 Choice of assessment comparators		5	5	YES / ALWAYS		1	100	100	YES / ALWAYS		1	100	100	YES / ALWAYS		1	100	100	YES / ALWAYS		1	100	100	YES / ALWAYS		1	100	100	YES / ALWAYS		1	100	100	YES / ALWAYS		1	100	83.3333	YES / ALWAYS		1	100	83.3333	YES / ALWAYS		1
		Assessments analyse safety	Table 2 Scope of assessments - clinical domains addressed	Table A2 Scope of assessments - clinical domains addressed		5	YES / ALWAYS	formal requirement to address some of the topics that are reflected in this domain / Internal guideline or procedure description & Formal agreement with a decision-maker	1	100		YES / ALWAYS	Internal guideline or procedure description	1	100		YES / ALWAYS	Internal guideline or procedure description	1	100		YES / ALWAYS	Internal guideline or procedure description	1	100		YES / ALWAYS		1	100		YES / ALWAYS		1	100		SOMETIMES		0.5	50		SOMETIMES		0.5	50		YES/ALWAYS		1
		Evidence where systematic search strategies are applied (SAFETY)	Table 6 Evidence search and handling			5	YES / ALWAYS		1	100		YES / ALWAYS		1	100		YES / ALWAYS		1	100		YES / ALWAYS		1	100		YES / ALWAYS		1	100		YES / ALWAYS		1	100		YES / ALWAYS		1	100		YES / ALWAYS		1	100		YES / ALWAYS		1
Comparative patient-perceived health / PRO	• Improvement in health-related quality of life • Impact on autonomy • Impact on dignity • Convenience / ease of use / mode & setting of administration	Quality Adjusted Life Years (QALYs) applied	Table 3 Scope of assessments - non-clinical domains addressed		5	5	SOMETIMES		0.5	50	75	SOMETIMES		0.5	50	62.5	SOMETIMES		0.5	50	87.5	never		0	0	25	never		0	0	12.5	SOMETIMES		0.5	50	50	SOMETIMES		0.5	50	50	YES / ALWAYS		1	100	62.5	NEVER		0
		Assessments analyse patient aspects	Table 3 Scope of assessments - non-clinical domains addressed	Table A3 (1) Scope of assessments - non-clinical domains addressed		5	YES / ALWAYS	Formal agreement with a decision-maker	1	100		SOMETIMES	Internal guideline or procedure description	0.5	50		YES / ALWAYS	Internal guideline or procedure description	1	100		never		0	0		SOMETIMES		0.5	50		SOMETIMES		0.5	50		SOMETIMES		0.5	50		SOMETIMES		0.5	50		SOMETIMES		0.5
		Assessments include a separate ethical analysis	Table 3 Scope of assessments - non-clinical domains addressed	Table A3 (1) Scope of assessments - non-clinical domains addressed		5	SOMETIMES	HTA: patient's autonomy / Internal guideline or procedure description	0.5	50		SOMETIMES	Internal guideline or procedure description	0.5	50		YES / ALWAYS	Internal guideline or procedure description	1	100		never		0	0		never		0	0		SOMETIMES		0.5	50		SOMETIMES		0.5	50		SOMETIMES		0.5	50		SOMETIMES		0.5
		Evidence where systematic search strategies are applied (PATIENT ASPECTS)	Table 6 Evidence search and handling			5	YES / ALWAYS		1	100		YES / ALWAYS		1	100		YES / ALWAYS		1	100		YES / ALWAYS		1	100		NEVER		0	0		SOMETIMES		0.5	50		SOMETIMES		0.5	50		SOMETIMES		0.5	50		SOMETIMES		0.5
Type of preventive benefit	Eradication, prevention, reduction in disease transmission, reduction in the prevalence of risk factors). Public health perspective.				0	0			0	0	0	YES / ALWAYS		0	0	0	YES / ALWAYS		0	0	0	never		0	0	0	never		0	0	0	never		0	0	0	never		0	0	0	never		0	0	0	never		0
Type of therapeutic benefit	Symptom relief, prolonging life, cure	Assessments include a description of the health problem and current use of technology	Table 2 Scope of assessments - clinical domains addressed	Table A2 Scope of assessments - clinical domains addressed	5	5	YES / ALWAYS		1	100	100	YES / ALWAYS		1	100	100	YES / ALWAYS		1	100	100	YES / ALWAYS		1	100	100	YES / ALWAYS		1	100	100	YES / ALWAYS		1	100	100	YES / ALWAYS		1	100	100	YES / ALWAYS		1	100	100	YES / ALWAYS		1
Comparative cost consequences – cost of intervention	• Net cost of intervention • Acquisition cost • Implementation/ maintenance cost	Assessments analyse cost, budget impact or include economic evaluation	Table 3 Scope of assessments - non-clinical domains addressed	Table A3 (1) Scope of assessments - non-clinical domains addressed	5	5	YES / ALWAYS	Internal guideline or procedure description Formal agreement with a decision-maker	1	100	100	SOMETIMES	Internal guideline or procedure description	0.5	50	50	YES / ALWAYS	Internal guideline or procedure description	1	100	100	SOMETIMES		0.5	50	50	SOMETIMES		0.5	50	50	SOMETIMES		0.5	50	50	SOMETIMES		0.5	50	50	YES / ALWAYS		1	100	100	SOMETIMES		0.5
Comparative cost consequences – other medical costs	• Impact on primary care expenditures • Impact on hospital care expenditures • Impact on long-term care expenditures	Assessments analyse cost, budget impact or include economic evaluation	Table 3 Scope of assessments - non-clinical domains addressed	Table A3 (1) Scope of assessments - non-clinical domains addressed	5	5	YES / ALWAYS		1	100	100	SOMETIMES		0.5	50	50	YES / ALWAYS		1	100	100	SOMETIMES		0.5	50	50	SOMETIMES		0.5	50	50	SOMETIMES		0.5	50	50	SOMETIMES		0.5	50	50	YES/ALWAYS		1	100	100	SOMETIMES		0.5
Comparative cost consequences – non-medical costs	• Impact on productivity • Financial impact on patients • Financial impact on caregivers • Costs to the wider social care system	Assessments analyse social aspects	Table 3 Scope of assessments - non-clinical domains addressed	Table A3 (1) Scope of assessments - non-clinical domains addressed / HTA: Burden on care-givers / Internal guideline or procedure description / "Based on the results of the current review of guidelines used by EUnetHTA partners, it is recommended that results of an analysis be presented in terms of both CEA and CUA. A CMA is recommended when it can be demonstrated by adequately designed and power…	1	1	YES / ALWAYS		1	20	20	SOMETIMES		0.5	10	10	SOMETIMES		0.5	10	10	NEVER		0	0	0	SOMETIMES		0.5	10	10	SOMETIMES		0.5	10	10	SOMETIMES		0.5	10	10	SOMETIMES		0.5	10	10	SOMETIMES		0.5
Quality of evidence	• Validity: study design, agreement among studies... • Relevance: population, disease stage, outcomes... • Completeness of reporting: uncertainty, conflicting resultas across studies, limited number of studies... • Type of evidence	Sources of evidence included as relevant clinical evidence for the clinical assessment (1- randomised controlled ; 2- Non randomised prospective; 3- Other observational; 4- Expert Opinion).	Table 4 Study designs considered relevant as source of evidence	Table A4 Study designs considered relevant as sources of evidence	5	5	YES / ALWAYS		1	100	44.4444	YES / ALWAYS		1	100	44.4444	YES / ALWAYS		1	100	100	YES / ALWAYS		1	100	100	YES / ALWAYS		1	100	44.4444	YES / ALWAYS		1	100	88.8889	YES / ALWAYS		1	100	100	YES / ALWAYS		1	100	22.2222	YES / ALWAYS		1
		Methodology requirements for the clinical assessment compared to the HTA Core Model for Relative Effectiveness Assessment (REA)	Table 4 Study designs considered relevant as source of evidence			5	NEVER		0	0		YES / ALWAYS		1	100		YES / ALWAYS		1	100		YES / ALWAYS	Mostly overlapping	1	100		YES / ALWAYS	Identical	1	100		YES / ALWAYS	Mostly overlaping	1	100		YES / ALWAYS	Mostly overlaping	1	100		YES / ALWAYS		ND	ND		YES / ALWAYS	Mostly overlaping	1
		Formal tools or algorithms for evidence grading applied	Table 5 Specific methodology issues in assessment and synthesis of evidence			5	NEVER	HTA: The expectation that there is a pre-defined plan for an assessment also reflects and underlines HTA’s basis in research. AEMPS will always take into account the quality of the study design and the risk of bias.	0	0		NEVER	Guidelines include the EUnetHTA recommendations about finding gaps of evidence	0	0		YES / ALWAYS	Guidelines include the EUnetHTA recommendations about finding gaps of evidence	1	100		YES / ALWAYS	Inadequate period of follow up, inadequate/missing (active), comparator, inadequate/missing endpoint	1	100		never	Standardisation of endpoints/outcomes Different ways of measurements Lack of knowledge on clinical important difference	0	0		YES / ALWAYS	this is part of the critical assessment (related to e.g. randomization procedure, blinding, etc.) Different ways of measurements Lack of knowledge on clinical important difference	1	100		YES / ALWAYS	this is part of the critical assessment (related to e.g. randomization procedure, blinding, etc.) Different ways of measurements Lack of knowledge on clinical important difference	1	100		NEVER	this is part of the critical assessment (related to e.g. randomization procedure, blinding, etc.) Different ways of measurements Lack of knowledge on clinical important difference	0	0		YES / ALWAYS	this is part of the critical assessment (related to e.g. randomization procedure, blinding, etc.) Different ways of measurements Lack of knowledge on clinical important difference	1
		The GRADE approach in routine use	Table 5 Specific methodology issues in assessment and synthesis of evidence			5	NEVER		0	0		NEVER		0	0		YES / ALWAYS		1	100		YES / ALWAYS		1	100		never		0	0		YES / ALWAYS		1	100		YES / ALWAYS		1	100		NEVER		0	0		YES / ALWAYS		1
		Plan for how evidence will be synthesised (e.g. evidence tables, meta-analysis, qualitative synthesis)	Table 5 Specific methodology issues in assessment and synthesis of evidence			5	NEVER		0	0		NEVER		0	0		YES / ALWAYS		1	100		YES / ALWAYS		1	100		never		0	0		YES / ALWAYS		1	100		YES / ALWAYS		1	100		NEVER		0	0		YES / ALWAYS		1
		Standard forms or tables available for evidence analysis and synthesis	Table 5 Specific methodology issues in assessment and synthesis of evidence			5	NEVER		0	0		NEVER		0	0		YES / ALWAYS		1	100		YES / ALWAYS		1	100		never		0	0		YES / ALWAYS		1	100		YES / ALWAYS		1	100		NEVER		0	0		YES / ALWAYS		1
		Evidence analysis include: surrogate endpoints, composite endpoints, PROs, HRQoL mesures, indirect comparisons, meta-analisis, relevant group sub-population, key deficiencies in available data, transferability issues, summary of findings	Table 5 Specific methodology issues in assessment and synthesis of evidence	Table A5 Specific methodology issues in assessment and synthesis of evidence		5	YES / ALWAYS		1	100		YES / ALWAYS		1	100		YES / ALWAYS		1	100		YES / ALWAYS		1	100		YES / ALWAYS		1	100		YES / ALWAYS		1	100		YES / ALWAYS		1	100		NEVER		0	0		NEVER		0
		Sources of evidence on the technology: A. scientific journal publications B. grey literature (e.g. published reports) C. unpublished data D. register data E. administrative data F. manufacturer data	Table 6 Evidence search and handling			5	YES / ALWAYS	Sources of evidence on the technology: A. scientific journal publications B. grey literature (e.g. published reports) C. unpublished data D. register data E. administrative data F. manufacturer data	1	100		YES / ALWAYS	A. scientific journal publications B. grey literature (e.g. published reports) D. register data	1	100		YES / ALWAYS	A. scientific journal publications B. grey literature (e.g. published reports) D. register data E. administrative data F. manufacturer data	1	100		YES / ALWAYS	A.scientific journal publications B. grey literature (e.g. published reports) C. unpublished data D. register data E. administrative data F. manufacturer data G. other sources (We have to consider all submitted and available information) B. grey literature (e.g. published reports) D. register data E. administrative data F. manufacturer data	1	100		YES / ALWAYS	A. scientific journal publications B. grey literature (e.g. published reports) D. register data	1	100		YES / ALWAYS	A. scientific journal publications B. grey literature (e.g. published reports) C. unpublished data D. register data E. administrative data F. manufacturer data G. other sources (All information that is obtained is critically assessed. Information from any kind of source is not excluded a priori)	1	100		YES / ALWAYS	A. scientific journal publications B. grey literature (e.g. published reports) C. unpublished data D. register data E. administrative data F. manufacturer data G. other sources (All above + abstracts + expert opinion)	1	100		YES / ALWAYS	A. scientific journal publications B. grey literature (e.g. published reports) D. register data	1	100		YES / ALWAYS	A. scientific journal publications B. grey literature (e.g. published reports) D. register data E. administrative data F. manufacturer data	1
		Confidential data from manufacturers accepted	Table 6 Evidence search and handling			5	YES / ALWAYS		1	100		NEVER		0	0		YES / ALWAYS		1	100		YES / ALWAYS		1	100		never		0	0		never		0	0		YES / ALWAYS		1	100		NEVER		0	0		NEVER		0
Expert consensus/clinical practice guidelines	Current consensus of experts on what constitutes state-of-the-art practices (guidelines)				0	0			0	0	0			0	0	0			0	0	0			0	0	0			0	0	0			0	0	0			0	0	0			0	0	0			0
Contextual criteria
Mandate and scope of the healthcare system	Alignment with healthcare plans/systems	Circumstances where HTA reports are provided	Table 7 Description of the institution in relation to decision making, technologies assessed, legal requirements and guidelines		3	3	YES / ALWAYS	IPTs: HTA is delivered in the form of the so called Therapeutic Positioning Reports. The therapeutic positioning reports are developed and adopted by consensus within the Co-ordination Group for Therapeutic Positioning (GCPT). The GCPT includes representation from AEMPS and the 17 regional health authorities, responsible for the health care budget and provision of health care products.	1	60	60	YES / ALWAYS		1	60	60	YES / ALWAYS		1	60	60	YES / ALWAYS	In accordance with legislation on the Main Association of Austrian Social Security Institutions § 31 Abs. 3 Z 12 ASVG incumbent upon the Federation to issue a reimbursement code (short EKO) of social security for the delivery of medicinal products on behalf of a social security institutions in private practice.	1	60	60	YES / ALWAYS	Decision support to hospital benefit catalogue (7-10 per year) Decision support to drug commissions (8-10 per year) Other projects directly to diction-makers	1	60	60	YES / ALWAYS	KCE is active in the field of” Clinical Practice Guidelines", "Health Services Research" and "HTA" (and recently also in public funding of trials). Between 2006 and 2016, KCE published 278 reports, of which 91 HTA reports	1	60	60	YES / ALWAYS	HTA is part of decision making process on reimbursement of pharmaceuticals and other medical technologies. RIZIV provides scientific support (HTA) for Commissions, that formulate proposals for decisions to the Minister. legal basis: Law 14.07.1994	1	60	60	YES / ALWAYS	Regulation No. 9 of 01.12. 2015 on the conditions and procedures for conducting health technology assessment says, that HTA shall be conducted by the National Centre for Public Health and Analysis (NCPHA) supported by a Committee for HTA	1	60	60	SOMETIMES	HTA is not yet sustainable and mandatory linked to reimbursement/investment or disinvestment decision process in Croatia.	0.5
Population priorities and access	• Current priorities of health system (e.g. low socioeconomic status; specific age groups) • Special populations (e.g., ethnicity) • Remote communities • Rare diseases • Specific therapeutic areas	Assessments analyse social aspects	Table 3 Scope of assessments - non-clinical domains addressed	Table A3 (1) Scope of assessments - non-clinical domains addressed / EUnetHTA Core Model: "3.1. Does the introduction of the new technology and its potential use/non-use instead of the defined, existing comparator(s) give rise to any new social issues?" "3.2. Does comparing the new technology to the defined, existing comparator(s) point to any differences that may be socially relevant?" / HTA: Gr…	3	3	YES / ALWAYS	Internal guideline or procedure description	1	60	60	SOMETIMES	Internal guideline or procedure description	0.5	30	30	SOMETIMES	Internal guideline or procedure description	0.5	30	30	SOMETIMES		0.5	30	30	SOMETIMES		0.5	30	30	SOMETIMES		0.5	30	30	SOMETIMES		0.5	30	30	SOMETIMES		0.5	30	30	SOMETIMES		0.5
Common goal and specific interests	• Stakeholder pressures • Stakeholders barriers • Conflict of interest	Assessments analyse social aspects	Table 3 Scope of assessments - non-clinical domains addressed	Table A3 (1) Scope of assessments - non-clinical domains addressed / HTA: factor that prevent group or person from gaining access	1	1	YES / ALWAYS	Internal guideline or procedure description	1	20	20	YES / ALWAYS	Internal guideline or procedure description	1	20	20	SOMETIMES	Internal guideline or procedure description	0.5	10	10	never		0	0	0	sometimes		0.5	10	10	sometimes		0.5	10	10	sometimes		0.5	10	10	sometimes		0.5	10	10	sometimes		0.5
Environmental impact	• Environmental impact of production • Environmental impact of use • Environmental impact of implementation • Environmental impact of production • Environmental impact of use • Environmental impact of implementation				0	0			0	0	0	0		0	0	0	0		0	0	0	0		0	0	0	0		0	0	0	0		0	0	0	0		0	0	0	0		0	0	0	0		0
System capacity and appropriate use of intervention	• Organizational requirements (e.g., process, premises, equipment) • Skill requirements • Legislative requirements • Surveillance requirements • Risk of inappropriate use • Institutional limitations to uptake • Ability to reach the whole target region/population	Assessments include a separate ethical analysis	Table 3 Scope of assessments - non-clinical domains addressed	Table A3 (1) Scope of assessments - non-clinical domains addressed	4	4	SOMETIMES	Internal guideline or procedure description	0.5	40	40	SOMETIMES	Internal guideline or procedure description	0.5	40	40	YES / ALWAYS	Internal guideline or procedure description	1	80	53.3333	never		0	0	13.3333	never		0	0	13.3333	SOMETIMES		0.5	40	40	NEVER		0	0	26.6667	SOMETIMES		0.5	40	40	SOMETIMES		0.5
		Assessments analyse legal aspects	Table 3 Scope of assessments - non-clinical domains addressed	Table A3 (1) Scope of assessments - non-clinical domains addressed		4	SOMETIMES	Internal guideline or procedure description	0.5	40		SOMETIMES	Internal guideline or procedure description	0.5	40		SOMETIMES	Internal guideline or procedure description	0.5	40		never		0	0		never		0	0		SOMETIMES		0.5	40		SOMETIMES		0.5	40		SOMETIMES		0.5	40		SOMETIMES		0.5
		Assessments analyse organisational aspects	Table 3 Scope of assessments - non-clinical domains addressed	Table A3 (1) Scope of assessments - non-clinical domains addressed / HTA: Hoe does implementation affect distribution of resources of health care? /		4	SOMETIMES	Formal agreement with a decision-maker	0.5	40		SOMETIMES	Internal guideline or procedure description	0.5	40		SOMETIMES	Internal guideline or procedure description	0.5	40		SOMETIMES		0.5	40		SOMETIMES		0.5	40		SOMETIMES		0.5	40		SOMETIMES		0.5	40		SOMETIMES		0.5	40		SOMETIMES		0.5
Political/historical/cultural context	• Political priorities and context • Cultural acceptability • Precedence (congruence with previous and future decisions) • Impact on innovation & research • Impact on partnership & collaboration among healthcare stakeholders	Assessments include a separate ethical analysis	Table 3 Scope of assessments - non-clinical domains addressed	Table A3 (1) Scope of assessments - non-clinical domains addressed / HTA: autonomy, moral, religion…	3	3	SOMETIMES	Internal guideline or procedure description	0.5	30	30	SOMETIMES	Internal guideline or procedure description	0.5	30	30	YES / ALWAYS	Internal guideline or procedure description	1	60	60	never		0	0	0	sometimes		0.5	30	30	SOMETIMES		0.5	30	30	SOMETIMES		0.5	30	30	SOMETIMES		0.5	30	30	SOMETIMES		0.5
OTHER HTA DIMENSIONS NOT INCLUDED IN EVIDEM		HTA RATIONALE - OTHERS	HTA CLASSIFICATION				HTA RATE
General description of the technology		Assessments include a description of technical characteristics of the technology	Table 2 Scope of assessments - clinical domains addressed	Table A2 Scope of assessments - clinical domains addressed			YES / ALWAYS	Formal requirement to address some of the topics that are reflected in this domain / Internal guideline or procedure description & Formal agreement with a decision-maker				YES / ALWAYS	Internal guideline or procedure description				YES / ALWAYS	Internal guideline or procedure description				YES / ALWAYS	Internal guideline or procedure description				YES / ALWAYS	Internal guideline or procedure description				YES / ALWAYS	Internal guideline or procedure description				YES / ALWAYS	Internal guideline or procedure description				YES / ALWAYS	Internal guideline or procedure description				YES / ALWAYS	Internal guideline or procedure description
General recomendations		Recommendations on adoption of the technology included in reports	Table 8 Recommendations in reports and their relation to decision-making				YES / ALWAYS					YES / ALWAYS					YES / ALWAYS					YES / ALWAYS					YES / ALWAYS					YES / ALWAYS					YES / ALWAYS					YES / ALWAYS					YES / ALWAYS
General non-clinical domain		Assessments include other (non-clinical) domains	Table 2 Scope of assessments - clinical domains addressed				YES / ALWAYS					YES / ALWAYS					YES / ALWAYS					YES / ALWAYS					YES / ALWAYS					YES / ALWAYS					YES / ALWAYS					YES / ALWAYS					YES / ALWAYS
Internal guidlines - process (how)		Assessments include a plan for methodologies to be applied	Table 5 Specific methodology issues in assessment and synthesis of evidence				YES / ALWAYS					YES / ALWAYS					YES / ALWAYS					YES / ALWAYS					YES / ALWAYS					YES / ALWAYS					YES / ALWAYS					YES / ALWAYS					YES / ALWAYS
		Plan for information retrieval	Table 5 Specific methodology issues in assessment and synthesis of evidence				YES / ALWAYS					YES / ALWAYS					YES / ALWAYS					YES / ALWAYS					YES / ALWAYS					YES / ALWAYS					YES / ALWAYS					YES / ALWAYS					YES / ALWAYS
		Plan for finding information when there is no published data	Table 5 Specific methodology issues in assessment and synthesis of evidence				YES / ALWAYS					NEVER					NEVER					NEVER					NEVER					NEVER					NEVER					NEVER					NEVER
		Predefined description of how the assessment of the available evidence will be done	Table 5 Specific methodology issues in assessment and synthesis of evidence				YES / ALWAYS					YES / ALWAYS					YES / ALWAYS					YES / ALWAYS					YES / ALWAYS					YES / ALWAYS					YES / ALWAYS					YES / ALWAYS					YES / ALWAYS
		Plan for how evidence will be synthesised (e.g. evidence tables, meta-analysis, qualitative synthesis)	Table 5 Specific methodology issues in assessment and synthesis of evidence				NEVER					YES / ALWAYS					YES / ALWAYS					YES / ALWAYS					YES / ALWAYS					YES / ALWAYS					YES / ALWAYS					YES / ALWAYS					YES / ALWAYS
		Legal requirements defining how the scientific and technical content of HTA reports should be produced	Table 7 Description of the institution in relation to decision making, technologies assessed, legal requirements and guidelines				NEVER					YES / ALWAYS					NEVER					NEVER					NEVER					NEVER					NEVER					NEVER					NEVER
		Guidelines for the production of HTA reports / information	Table 7 Description of the institution in relation to decision making, technologies assessed, legal requirements and guidelines				YES / ALWAYS					YES / ALWAYS					NEVER					NEVER					NEVER					NEVER					NEVER					NEVER					NEVER
		Recommendations formally inform / support a defined decision maker with authority to decide on	Table 8 Recommendations in reports and their relation to decision-making				YES / ALWAYS					YES / ALWAYS					YES / ALWAYS					YES / ALWAYS					YES / ALWAYS					YES / ALWAYS					YES / ALWAYS					YES / ALWAYS					YES / ALWAYS
		Explicit distinction made between the scientific / technical assessment of the evidence and the appraisal / decision	Table 8 Recommendations in reports and their relation to decision-making				YES / ALWAYS					YES / ALWAYS					YES / ALWAYS					YES / ALWAYS					YES / ALWAYS					YES / ALWAYS					YES / ALWAYS					YES / ALWAYS					YES / ALWAYS
		The institution does re-assessments	Table 8 Recommendations in reports and their relation to decision-making				YES / ALWAYS	When significant new evidence or circumstances emerge / When a new relevant comparator emerges / At the request of a decision-maker				YES / ALWAYS	At the request of a decision-maker				YES / ALWAYS	At the request of a decision-maker				YES / ALWAYS	At the request of a decision-maker				YES / ALWAYS	At the request of a decision-maker				YES / ALWAYS	At the request of a decision-maker				YES / ALWAYS	At the request of a decision-maker				YES / ALWAYS	At the request of a decision-maker				YES / ALWAYS	At the request of a decision-maker
		The institution receives submissions / dossiers from companies or others	Table 9 Contribution to HTA from outside the institution				NEVER					NEVER					YES / ALWAYS					YES / ALWAYS					YES / ALWAYS					YES / ALWAYS					YES / ALWAYS					YES / ALWAYS					YES / ALWAYS
		HTA work externally contracted / commissioned	Table 9 Contribution to HTA from outside the institution				NEVER					NEVER					NEVER					NEVER					NEVER					NEVER					NEVER					NEVER					NEVER
		Technologies where content of assessment reports from HTA bodies in other countries is used	Table 9 Contribution to HTA from outside the institution				NEVER					YES / ALWAYS					YES / ALWAYS					YES / ALWAYS					YES / ALWAYS					YES / ALWAYS					YES / ALWAYS					YES / ALWAYS					YES / ALWAYS
		Content of foreign reports used	Table 9 Contribution to HTA from outside the institution				NEVER					YES / ALWAYS	A. Health Problem and Current Use of the Technology B. Description and technical characteristics of the technology C. Safety D. Clinical Effectiveness F. Ethical analysis G. Organisational aspects H. Patients and Social aspects				YES / ALWAYS	B. Description and technical characteristics of the technology C. Safety D. Clinical Effectiveness F. Ethical analysis H. Patients and Social aspects H. Patients and Social aspects				YES / ALWAYS	B. Description and technical characteristics of the technology C. Safety D. Clinical Effectiveness F. Ethical analysis H. Patients and Social aspects H. Patients and Social aspects				YES / ALWAYS	B. Description and technical characteristics of the technology C. Safety D. Clinical Effectiveness F. Ethical analysis H. Patients and Social aspects H. Patients and Social aspects				YES / ALWAYS	B. Description and technical characteristics of the technology C. Safety D. Clinical Effectiveness F. Ethical analysis H. Patients and Social aspects H. Patients and Social aspects				YES / ALWAYS	B. Description and technical characteristics of the technology C. Safety D. Clinical Effectiveness F. Ethical analysis H. Patients and Social aspects H. Patients and Social aspects				YES / ALWAYS	B. Description and technical characteristics of the technology C. Safety D. Clinical Effectiveness F. Ethical analysis H. Patients and Social aspects H. Patients and Social aspects				YES / ALWAYS	B. Description and technical characteristics of the technology C. Safety D. Clinical Effectiveness F. Ethical analysis H. Patients and Social aspects H. Patients and Social aspects
[truncated: 142 more columns]
